# Supplementary material for: Prediction of Graft-Versus-Host Disease in Humans by Donor Gene-Expression Profiling
Source: PLoS Med. 2007 Jan 30;4(1):e23. doi: 10.1371/journal.pmed.0040023 (PMC1796639; doi:10.1371/journal.pmed.0040023)
Supplement: Table S1 — (22 KB XLS) [file pmed.0040023.st001.xls]

## Sheet: Feuil1
Table S1. Genes overexpressed in GVHD+ relative to GVHD– donors
Array	T-cell sub-population	GVHD type	Acc. Number	Gene
ImmunArray	CD4	aGVHD	NM_006564	CXCR6
			NM_005900	SMAD1
		cGVHD	NM_007051	FAF1
			NM_031892	SH3KBP1
		aGVHD & cGVHD	NM_001527	HDAC2
			NM_000877	IL1R1
	CD8	aGVHD	NM_003240	CDC42
			NM_007051	FAF1
			NM_006705	GADD45G
			NM_207585	IFNAR2
			NM_001550	IFRD1
			NM_000597	IGFBP2
			NM_001571	IRF3
			NM_002312	LIG4
			NM_002755	MAP2K1
			NM_007289	MME
			NM_010822	MPG
			NM_005739	RASGRP1
			NM_007315	STAT1
			NM_003234	TFRC
			NM_006074	TRIM22
		cGVHD	NM_031892	SH3KBP1
			NM_003222	TFAP2C
		aGVHD & cGVHD	NM_001789	CDC25A
			NM_000637	GSR
			NM_005041	PRF1
H19K	CD4	aGVHD	NM_005745	BCAP31
		cGVHD	NM_000877	IL1R1
			NM_006267	RANBP2
			NM_022807	SNRPN
			NM_144949	SOCS5
		aGVHD & cGVHD	NM_001154	ANXA5
			NM_001780	CD63
			NM_004356	CD81
			NM_001827	CKS2
			NM_001873	CPE
			NM_002357	MAD
			NM_005376	MYCL1
			NM_004208	PDCD8
			NM_001664	RHOA
			NM_005983	SKP2
			NM_006826	YWHAQ
	CD8	cGVHD	NM_001154	ANXA5
			NM_004356	CD81
			NM_001827	CKS2
			NM_002046	GAPD
			NM_000877	IL1R1
			NM_005376	MYCL1
			NM_005983	SKP2
			NM_144949	SOCS5
		aGVHD & cGVHD	NM_006112	PPIE
			NM_006325	RAN
			NM_006826	YWHAQ
GVHD-predictive genes identified by one-dimensional analyses of data from the ImmunArray and H19K chips. From genes with a T-test p-value ≤ 0.05 and LDA accuracy ≥ 65% (Fig. 2), we listed those that are annotated and have a demonstrated or putative function in T-cell biology.
